# Supplementary material for: Knockdown of ANGPTL2 promotes left ventricular systolic dysfunction by upregulation of NOX4 in mice
Source: Front Physiol. 2024 Feb 15;15:1320065. doi: 10.3389/fphys.2024.1320065 (PMC10902461; doi:10.3389/fphys.2024.1320065)
Supplement: Supplementary file 2 [file DataSheet2.ZIP]

Archive with 69 entries (63 files):
- Original images for Western Blot/
- __MACOSX/._Original images for Western Blot
- Original images for Western Blot/.DS_Store
- __MACOSX/Original images for Western Blot/._.DS_Store
- Original images for Western Blot/Figure 1/
- Original images for Western Blot/Figure 3/
- __MACOSX/Original images for Western Blot/._Figure 3
- Original images for Western Blot/Figure 5/
- Original images for Western Blot/Figure S4/
- Original images for Western Blot/Figure S5/
- Original images for Western Blot/Figure 1/.DS_Store
- __MACOSX/Original images for Western Blot/Figure 1/._.DS_Store
- Original images for Western Blot/Figure 1/Figure 1 - GAPDH.tif
- __MACOSX/Original images for Western Blot/Figure 1/._Figure 1 - GAPDH.tif
- Original images for Western Blot/Figure 1/Figure 1 - NOX4.tif
- __MACOSX/Original images for Western Blot/Figure 1/._Figure 1 - NOX4.tif
- Original images for Western Blot/Figure 3/.DS_Store
- __MACOSX/Original images for Western Blot/Figure 3/._.DS_Store
- Original images for Western Blot/Figure 3/Figure 3 - ANGPTL2 bis.tif
- __MACOSX/Original images for Western Blot/Figure 3/._Figure 3 - ANGPTL2 bis.tif
- Original images for Western Blot/Figure 3/Figure 3 - ANGPTL2.tif
- __MACOSX/Original images for Western Blot/Figure 3/._Figure 3 - ANGPTL2.tif
- Original images for Western Blot/Figure 3/Figure 3 - NOX4 bis.tif
- __MACOSX/Original images for Western Blot/Figure 3/._Figure 3 - NOX4 bis.tif
- Original images for Western Blot/Figure 3/Figure 3 - NOX4.tif
- __MACOSX/Original images for Western Blot/Figure 3/._Figure 3 - NOX4.tif
- Original images for Western Blot/Figure 3/Figure 3 - X-ray film (1:2).jpg
- __MACOSX/Original images for Western Blot/Figure 3/._Figure 3 - X-ray film (1:2).jpg
- Original images for Western Blot/Figure 3/Figure 3 - X-ray film (2:2).jpg
- __MACOSX/Original images for Western Blot/Figure 3/._Figure 3 - X-ray film (2:2).jpg
- Original images for Western Blot/Figure 5/.DS_Store
- __MACOSX/Original images for Western Blot/Figure 5/._.DS_Store
- Original images for Western Blot/Figure 5/Figure 5A - GAPDH.tif
- __MACOSX/Original images for Western Blot/Figure 5/._Figure 5A - GAPDH.tif
- Original images for Western Blot/Figure 5/Figure 5A - p38 total.tif
- __MACOSX/Original images for Western Blot/Figure 5/._Figure 5A - p38 total.tif
- Original images for Western Blot/Figure 5/Figure 5A - phospho-p38.tif
- __MACOSX/Original images for Western Blot/Figure 5/._Figure 5A - phospho-p38.tif
- Original images for Western Blot/Figure 5/Figure 5B - GAPDH.tif
- __MACOSX/Original images for Western Blot/Figure 5/._Figure 5B - GAPDH.tif
- Original images for Western Blot/Figure 5/Figure 5B - NRF2.tif
- __MACOSX/Original images for Western Blot/Figure 5/._Figure 5B - NRF2.tif
- Original images for Western Blot/Figure 5/Figure 5C - GAPDH.tif
- __MACOSX/Original images for Western Blot/Figure 5/._Figure 5C - GAPDH.tif
- Original images for Western Blot/Figure 5/Figure 5C - Keap1.tif
- __MACOSX/Original images for Western Blot/Figure 5/._Figure 5C - Keap1.tif
- Original images for Western Blot/Figure 5/Figure 5D - Catalase.tif
- __MACOSX/Original images for Western Blot/Figure 5/._Figure 5D - Catalase.tif
- Original images for Western Blot/Figure 5/Figure 5D and E - GAPDH.tif
- __MACOSX/Original images for Western Blot/Figure 5/._Figure 5D and E - GAPDH.tif
- Original images for Western Blot/Figure 5/Figure 5E - p22phox.tif
- __MACOSX/Original images for Western Blot/Figure 5/._Figure 5E - p22phox.tif
- Original images for Western Blot/Figure S4/.DS_Store
- __MACOSX/Original images for Western Blot/Figure S4/._.DS_Store
- Original images for Western Blot/Figure S4/Figure S4 - NOX4 and GAPDH in kidney - crop.tif
- Original images for Western Blot/Figure S4/Figure S4 - NOX4 and GAPDH in kidney - whole X-ray film.tif
- Original images for Western Blot/Figure S4/Figure S4 - NOX4 and GAPDH in live - crop.tif
- __MACOSX/Original images for Western Blot/Figure S4/._Figure S4 - NOX4 and GAPDH in live - crop.tif
- Original images for Western Blot/Figure S4/Figure S4 - NOX4 and GAPDH in live - whole X-ray film.tif
- __MACOSX/Original images for Western Blot/Figure S4/._Figure S4 - NOX4 and GAPDH in live - whole X-ray film.tif
- Original images for Western Blot/Figure S5/.DS_Store
- __MACOSX/Original images for Western Blot/Figure S5/._.DS_Store
- Original images for Western Blot/Figure S5/Figure S5 - GAPDH - crop.jpg
- Original images for Western Blot/Figure S5/Figure S5 - GAPDH whole X-ray film.jpg
- __MACOSX/Original images for Western Blot/Figure S5/._Figure S5 - GAPDH whole X-ray film.jpg
- Original images for Western Blot/Figure S5/Figure S5 - NOX2 - crop.jpg
- __MACOSX/Original images for Western Blot/Figure S5/._Figure S5 - NOX2 - crop.jpg
- Original images for Western Blot/Figure S5/Figure S5 - NOX2 whole X-ray film.jpg
- __MACOSX/Original images for Western Blot/Figure S5/._Figure S5 - NOX2 whole X-ray film.jpg
